# Supplementary material for: The more the better? Political implication of the diverging supply of public services in Germany
Source: Z Politikwiss. 2020 Nov 3;30(4):539–68. [Article in German] doi: 10.1007/s41358-020-00239-y (PMC7607891; doi:10.1007/s41358-020-00239-y)
Supplement: Supplementary file 1 [file 41358_2020_239_MOESM1_ESM.xlsx]

## Sheet: Tabelle 1 
Tabelle 1: OLS-Regressionsergebnis Bundestagswahl 2017 AfD-Wahlergebnis
	(1)	(2)	(3)	(4)	(5)	(6)
VARIABLES	AfD Ergebnis	AfD Ergebnis<20.000	AfD Ergebnis	AfD Ergebnis<20.000	AfD Ergebnis	AfD Ergebnis<20.000
Daseinsvorsorge Index	-0.014***	-0.008***
	(0.001)	(0.001)
Daseinsvorsorge Mobilität			0.001	0.001
			(0.001)	(0.001)
Daseinsvorsorge Digital			-0.002***	-0.000
			(0.000)	(0.000)
Daseinsvorsorge Gesundheit			-0.009***	-0.006***
			(0.001)	(0.001)
Daseinsvorsorge Bildung			-0.006***	-0.003***
			(0.000)	(0.000)
Distanz Bahnhof					-0.000	-0.000
					(0.000)	(0.000)
Erreichbarkeit Krankenhaus					0.005***	0.001***
					(0.000)	(0.000)
Wahlbeteiligung	-0.191***	-0.155***	-0.201***	-0.168***	-0.165***	-0.140***
	(0.008)	(0.008)	(0.008)	(0.008)	(0.008)	(0.008)
Anteil Beschäftigung Verarbeitendes Gewerbe	0.019***	0.005***	0.022***	0.007***	0.020***	0.005***
	(0.002)	(0.002)	(0.002)	(0.002)	(0.002)	(0.002)
Einwohnerdichte	-0.003**	0.005*	-0.001	0.006**	-0.009***	-0.007***
	(0.001)	(0.002)	(0.001)	(0.003)	(0.001)	(0.002)
Einwohnerdichte^2	-0.000***	-0.000***	-0.000***	-0.000***	0.000	0.000
	(0.000)	(0.000)	(0.000)	(0.000)	(0.000)	(0.000)
Anteil Arbeitslose	0.483***	0.322***	0.471***	0.320***	0.458***	0.285***
	(0.024)	(0.027)	(0.024)	(0.027)	(0.025)	(0.028)
Veränderung Anteil Arbeitslose	-0.014***	-0.013***	-0.014***	-0.013***	-0.015***	-0.013***
	(0.002)	(0.002)	(0.002)	(0.002)	(0.002)	(0.002)
Patentanmeldungen pro Kopf	-0.260**	-0.611**	-0.297**	-0.606**	-0.421***	-0.769***
	(0.121)	(0.288)	(0.120)	(0.287)	(0.123)	(0.290)
Altenquotient	0.080***	-0.089***	0.094***	-0.080***	0.052***	-0.099***
	(0.009)	(0.009)	(0.009)	(0.009)	(0.009)	(0.009)
Bevölkerungsentwicklung	-0.460***	-0.104	-0.422***	-0.091	-0.773***	-0.235***
	(0.086)	(0.077)	(0.086)	(0.077)	(0.087)	(0.077)
Kommunalverschuldung	-0.320**	-1.082***	-0.484***	-1.140***	-0.392**	-1.356***
	(0.150)	(0.243)	(0.151)	(0.242)	(0.152)	(0.244)
Bundesland-Dummy	ü	ü	ü	ü	ü	ü
Konstante	0.190***	0.218***	0.195***	0.225***	0.177***	0.211***
	(0.008)	(0.008)	(0.008)	(0.008)	(0.008)	(0.008)
Observations	11,049	10,350	11,049	10,350	11,049	10,350
R-squared	0.798	0.796	0.800	0.797	0.791	0.793
Standard errors in parentheses
*** p<0.01, ** p<0.05, * p<0.1

## Sheet: Tabelle 2 
Tabelle 2: OLS-Regressionsergebnis Europawahl 2019 AfD-Wahlergebnis
	(1)	(2)	(3)	(4)	(5)	(6)
VARIABLES	AfD Ergebnis	AfD Ergebnis<20.000	AfD Ergebnis	AfD Ergebnis<20.000	AfD Ergebnis	AfD Ergebnis<20.000
Daseinsvorsorge Index	-0.014***	-0.009***
	(0.001)	(0.001)
Daseinsvorsorge Mobilität			0.002***	0.002***
			(0.001)	(0.001)
Daseinsvorsorge Digital			-0.002***	-0.001
			(0.000)	(0.000)
Daseinsvorsorge Gesundheit			-0.009***	-0.006***
			(0.001)	(0.001)
Daseinsvorsorge Bildung			-0.005***	-0.004***
			(0.000)	(0.000)
Distanz Bahnhof					-0.001**	-0.001***
					(0.000)	(0.000)
Erreichbarkeit Krankenhaus					0.006***	0.002***
					(0.000)	(0.000)
Wahlbeteiligung	-0.119***	-0.089***	-0.128***	-0.100***	-0.112***	-0.083***
	(0.013)	(0.005)	(0.005)	(0.005)	(0.005)	(0.005)
Anteil Beschäftigung Verarbeitendes Gewerbe	0.013***	0.002	0.016***	0.004**	0.014***	0.001
	(0.003)	(0.002)	(0.002)	(0.002)	(0.002)	(0.002)
Einwohnerdichte	-0.008***	-0.000	-0.007***	0.000	-0.014***	-0.012***
	(0.002)	(0.002)	(0.001)	(0.002)	(0.001)	(0.002)
Einwohnerdichte^2	0.000**	-0.000	0.000***	-0.000	0.000***	0.000**
	(0.000)	(0.000)	(0.000)	(0.000)	(0.000)	(0.000)
Anteil Arbeitslose	0.584***	0.406***	0.565***	0.400***	0.528***	0.344***
	(0.065)	(0.027)	(0.024)	(0.027)	(0.024)	(0.027)
Veränderung Anteil Arbeitslose	-0.013***	-0.009***	-0.013***	-0.009***	-0.013***	-0.009***
	(0.003)	(0.001)	(0.001)	(0.001)	(0.001)	(0.001)
Patentanmeldungen pro Kopf	-0.030	-0.267	-0.082	-0.267	-0.188	-0.420
	(0.150)	(0.267)	(0.113)	(0.266)	(0.115)	(0.269)
Altenquotient	0.147***	-0.012	0.163***	0.001	0.119***	-0.023***
	(0.021)	(0.009)	(0.009)	(0.009)	(0.009)	(0.009)
Bevölkerungsentwicklung	-0.742*	-0.253***	-0.701***	-0.244***	-1.050***	-0.397***
	(0.435)	(0.071)	(0.081)	(0.071)	(0.081)	(0.071)
Kommunalverschuldung	-0.248	-0.514**	-0.441***	-0.561**	-0.318**	-0.817***
	(0.343)	(0.225)	(0.142)	(0.224)	(0.144)	(0.225)
Bundesland-Dummy	ü	ü	ü	ü	ü	ü
Konstante	0.092***	0.124***	0.094***	0.127***	0.095***	0.127***
	(0.011)	(0.005)	(0.005)	(0.005)	(0.005)	(0.005)
Observations	11,049	10,350	11,049	10,350	11,049	10,350
R-squared	0.823	0.833	0.825	0.834	0.817	0.830
Standard errors in parentheses
*** p<0.01, ** p<0.05, * p<0.1

## Sheet: Appendix Tabelle 1
Appendix Tabelle 1: Daseinsvorsorge Index
Daseinsvorsorge-Index	medizinisch	Pkw-Fahrzeit zum nächstgelegenen Krankenhaus	GKV-Spitzenverband
		Anteil Einwohner mit max. 1km Luftliniendistanz zur nächsten Apotheke	INKAR-Datenbank
	digital	Anteil Haushalte mit Breitbandversorgung mit 100 Mbit	INKAR-Datenbank
	verkehrsinfrastrukturell	Pkw-Fahrzeit zur nächsten Autobahnanschlussstelle in Minuten	INKAR-Datenbank
		Bevölkerungsgewichetete Distanz zum nächstgelegenen DB-Bahnhof	Deutsche Bahn
		Anzahl Abfahrten an ÖV-Haltepunkte pro Einwohner	INKAR-Datenbank
	bildungsinfrastrukturell	Schüler an allgemeinbildenden Schulen je 1000 Einwohner	INKAR-Datenbank

## Sheet: Appendix Tabelle 2
Appendix Tabelle 2: Deskriptive Statistiken
	Mittelwert	Varianz	Std-abweichung	Min	Max
Anteil AfD 2017	.1372099	.0047841	.0691672	.0069345	.4501705
Anteil AfD 2019	.1221838	.0048801	.0698575	.0064837	.4581432
Daseinsvorsorge Index	-1.57e-09	.2290621	.4786043	-6.431725	7.691247
Distanz Bahnhof	0	1	1	0	8.407835
Erreichbarkeit Krankenhaus	0	1	1	0	45.20164
Wahbeteiligung 2017	.7931178	.0040042	.0632786	.2090839	1
Wahlbeteiligung 2019	.6617631	.0082262	.0906984	.3959025	1
Anteil Beschäftigung Verarbeitendes Gewerbe	.1988964	.0349168	.1868605	-.0761062	1
Einwohnerdichte 2017	.1851858	.0811313	.2848355	.003	4.686
Anteil Arbeitslose 2017	.0348923	.0004283	.0206961	0	.1942446
Anteil Arbeitslose 2019	.029566	.0002763	.0166224	.0023346	.1732852
Veränderung Arbeitslose	-.1608122	.1277342	.3573992	-1	7.043773
Patentanmeldungen pro Kopf	.0001446	1.26e-06	.0011246	0	.0890337
Altenquotient	.2931182	.002384	.048826	.0948496	.6666667
Bevölkerungsentwicklung	.0003767	.0000308	.0055463	-.05	.21
Kommunalverschuldung	.0014386	2.73e-06	.0016524	1.00e-08	.0361598
N=11049

## Sheet: Appendix Tabelle 3
Appendix Tabelle 3: Beta-Koeffizienten OLS-Regressionsergebnis Bundestagswahl 2017 AfD-Wahlergebnis (Tabelle 1)
	(1)	(2)	(3)	(4)	(5)	(6)
	AfD Ergebnis	AfD Ergebnis<20.000	AfD Ergebnis	AfD Ergebnis<20.000	AfD Ergebnis	AfD Ergebnis<20.000
Daseinsvorsorge Index	-0.141	-0.072
Daseinsvorsorge Mobilität			0.007	0.004
Daseinsvorsorge Digital			-0.028	-0.007
Daseinsvorsorge Gesundheit			-0.107	-0.055
Daseinsvorsorge Bildung			-0.062	-0.047
Distanz Bahnhof					-0.000	-0.002
Erreichbarkeit Krankenhaus					0.054	0.015
Wahlbeteiligung	-0.161	-0.126	-0.169	-0.137	-0.139	-0.114
Anteil Beschäftigung Verarbeitendes Gewerbe	0.047	0.014	0.055	0.019	0.051	0.013
Einwohnerdichte	-0.055	0.022	-0.023	0.029	-0.200	-0.033
Einwohnerdichte^2	-0.086	-0.031	-0.099	-0.034	0.030	0.002
Anteil Arbeitslose	0.227	0.100	0.221	0.099	0.215	0.089
Veränderung Anteil Arbeitslose	-0.053	-0.051	-0.052	-0.052	-0.056	-0.050
Patentanmeldungen pro Kopf	-0.010	-0.010	-0.011	-0.010	-0.016	-0.012
Altenquotient	0.059	-0.063	0.069	-0.056	0.038	-0.069
Bevölkerungsentwicklung	-0.033	-0.008	-0.030	-0.007	-0.055	-0.017
Kommunalverschuldung	-0.045	-0.024	-0.069	-0.026	-0.055	-0.031
Bundesland-Dummy	ü	ü	ü	ü	ü	ü
Konstante	0.361	0.437	0.361	0.438	0.363	0.439
Observations	11,049	10,350	11,049	10,350	11,049	10,350
R-squared	0.798	0.796	0.800	0.797	0.791	0.793
Standard errors in parentheses
*** p<0.01, ** p<0.05, * p<0.1

## Sheet: Appendix Tabelle 4
Appendix Tabelle 4: OLS-Regressionsergebnis Bundestagswahl 2017 AfD-Wahlergebnis
	(1)	(2)	(3)	(4)	(5)	(6)
VARIABLES	AfD Ergebnis<5.000	AfD Ergebnis: 5.000-20.000	AfD Ergebnis<5.000	AfD Ergebnis: 5.000-20.000	AfD Ergebnis<5.000	AfD Ergebnis: 5.000-20.000
Daseinsvorsorge Index	-0.006***	-0.015***
	(0.001)	(0.001)
Daseinsvorsorge Mobilität			-0.000	0.000
			(0.001)	(0.001)
Daseinsvorsorge Digital			0.000	-0.001
			(0.000)	(0.001)
Daseinsvorsorge Gesundheit			-0.004***	-0.010***
			(0.001)	(0.001)
Daseinsvorsorge Bildung			-0.002***	-0.009***
			(0.000)	(0.001)
Distanz Bahnhof					-0.000	-0.000
					(0.000)	(0.001)
Erreichbarkeit Krankenhaus					0.001	0.005***
					(0.001)	(0.001)
Wahlbeteiligung	-0.118***	-0.222***	-0.127***	-0.231***	-0.113***	-0.202***
	(0.009)	(0.015)	(0.009)	(0.016)	(0.009)	(0.016)
Anteil Beschäftigung Verarbeitendes Gewerbe	-0.004*	0.021***	-0.003	0.023***	-0.005**	0.027***
	(0.002)	(0.004)	(0.002)	(0.004)	(0.002)	(0.004)
Einwohnerdichte	0.015***	0.004	0.017***	0.004	0.003	-0.006**
	(0.006)	(0.003)	(0.006)	(0.003)	(0.005)	(0.003)
Einwohnerdichte^2	-0.000***	-0.000	-0.000***	-0.000	-0.000	0.000*
	(0.000)	(0.000)	(0.000)	(0.000)	(0.000)	(0.000)
Anteil Arbeitslose	0.348***	0.447***	0.353***	0.433***	0.339***	0.405***
	(0.035)	(0.043)	(0.035)	(0.043)	(0.035)	(0.044)
Veränderung Anteil Arbeitslose	-0.008***	-0.018***	-0.008***	-0.018***	-0.007***	-0.019***
	(0.002)	(0.003)	(0.002)	(0.003)	(0.002)	(0.003)
Patentanmeldungen pro Kopf	-1.148**	-0.101	-1.154**	-0.134	-1.236**	-0.246
	(0.582)	(0.187)	(0.581)	(0.186)	(0.583)	(0.190)
Altenquotient	-0.114***	0.090***	-0.108***	0.098***	-0.118***	0.073***
	(0.011)	(0.017)	(0.011)	(0.017)	(0.011)	(0.018)
Bevölkerungsentwicklung	-0.025	0.380**	-0.012	0.329*	-0.055	0.222
	(0.084)	(0.177)	(0.084)	(0.176)	(0.084)	(0.180)
Kommunalverschuldung	-2.006***	-0.803***	-1.999***	-0.945***	-2.005***	-0.956***
	(0.364)	(0.251)	(0.363)	(0.254)	(0.365)	(0.256)
Bundesland-Dummy	ü	ü	ü	ü	ü	ü
Konstante	0.191***	0.210***	0.196***	0.219***	0.190***	0.195***
	(0.009)	(0.014)	(0.009)	(0.014)	(0.009)	(0.014)
Observations	8,120	2,887	8,120	2,887	8,120	2,887
R-squared	0.764	0.824	0.765	0.826	0.763	0.817
Standard errors in parentheses
*** p<0.01, ** p<0.05, * p<0.1

## Sheet: Appendix Tabelle 5
Appendix Tabelle 5: OLS-Regressionsergebnis Europawahl 2019 AfD-Wahlergebnis (Tabelle 2)
	(1)	(2)	(3)	(4)	(5)	(6)
VARIABLES	AfD Ergebnis	AfD Ergebnis<20.000	AfD Ergebnis	AfD Ergebnis<20.000	AfD Ergebnis	AfD Ergebnis<20.000
Daseinsvorsorge Index	-0.134	-0.073
Daseinsvorsorge Mobilität			0.023	0.016
Daseinsvorsorge Digital			-0.031	-0.007
Daseinsvorsorge Gesundheit			-0.109	-0.059
Daseinsvorsorge Bildung			-0.057	-0.048
Distanz Bahnhof					-0.012	-0.015
Erreichbarkeit Krankenhaus					0.066	0.028
Wahlbeteiligung	-0.130	-0.094	-0.140	-0.106	-0.123	-0.088
Anteil Beschäftigung Verarbeitendes Gewerbe	0.033	0.004	0.041	0.009	0.035	0.003
Einwohnerdichte	-0.172	-0.001	-0.147	0.002	-0.301	-0.057
Einwohnerdichte^2	0.098	-0.010	0.092	-0.010	0.201	0.024
Anteil Arbeitslose	0.257	0.101	0.248	0.099	0.232	0.085
Veränderung Anteil Arbeitslose	-0.050	-0.035	-0.048	-0.035	-0.051	-0.034
Patentanmeldungen pro Kopf	-0.001	-0.004	-0.003	-0.004	-0.007	-0.007
Altenquotient	0.108	-0.008	0.119	0.001	0.087	-0.016
Bevölkerungsentwicklung	-0.052	-0.018	-0.049	-0.017	-0.074	-0.028
Kommunalverschuldung	-0.035	-0.011	-0.062	-0.012	-0.045	-0.018
Bundesland-Dummy	ü	ü	ü	ü	ü	ü
Konstante	0.355	0.416	0.356	0.419	0.356	0.417
Observations	11,049	10,350	11,049	10,350	11,049	10,350
R-squared	0.823	0.833	0.825	0.834	0.817	0.830
Standard errors in parentheses
*** p<0.01, ** p<0.05, * p<0.1

## Sheet: Appendix Tabelle 6 
Appendix Tabelle 6: OLS-Regressionsergebnis Europawahl 2019 AfD-Wahlergebnis
	(1)	(2)	(3)	(4)	(5)	(6)
VARIABLES	AfD Ergebnis<5.000	AfD Ergebnis: 5.000-20.000	AfD Ergebnis<5.000	AfD Ergebnis: 5.000-20.000	AfD Ergebnis<5.000	AfD Ergebnis: 5.000-20.000
Daseinsvorsorge Index	-0.005***	-0.015***
	(0.001)	(0.001)
Daseinsvorsorge Mobilität			0.002***	0.001
			(0.001)	(0.001)
Daseinsvorsorge Digital			0.000	-0.001
			(0.000)	(0.001)
Daseinsvorsorge Gesundheit			-0.005***	-0.009***
			(0.001)	(0.001)
Daseinsvorsorge Bildung			-0.002***	-0.008***
			(0.000)	(0.001)
Distanz Bahnhof					-0.001***	-0.001*
					(0.000)	(0.001)
Erreichbarkeit Krankenhaus					0.002***	0.006***
					(0.000)	(0.001)
Wahlbeteiligung	-0.080***	-0.141***	-0.091***	-0.144***	-0.079***	-0.141***
	(0.006)	(0.009)	(0.006)	(0.010)	(0.006)	(0.010)
Anteil Beschäftigung Verarbeitendes Gewerbe	-0.007***	0.014***	-0.005***	0.017***	-0.008***	0.019***
	(0.002)	(0.003)	(0.002)	(0.003)	(0.002)	(0.003)
Einwohnerdichte	0.010**	0.000	0.012**	-0.000	-0.002	-0.008***
	(0.005)	(0.002)	(0.005)	(0.003)	(0.005)	(0.002)
Einwohnerdichte^2	-0.000*	0.000	-0.000**	0.000	-0.000	0.000***
	(0.000)	(0.000)	(0.000)	(0.000)	(0.000)	(0.000)
Anteil Arbeitslose	0.295***	0.591***	0.297***	0.578***	0.268***	0.507***
	(0.035)	(0.042)	(0.035)	(0.042)	(0.035)	(0.042)
Veränderung Anteil Arbeitslose	-0.005***	-0.019***	-0.005***	-0.019***	-0.004***	-0.018***
	(0.001)	(0.003)	(0.001)	(0.003)	(0.001)	(0.003)
Patentanmeldungen pro Kopf	-1.543***	0.020	-1.541***	-0.022	-1.632***	-0.132
	(0.546)	(0.171)	(0.544)	(0.170)	(0.546)	(0.174)
Altenquotient	-0.028***	0.131***	-0.016	0.138***	-0.032***	0.114***
	(0.010)	(0.016)	(0.010)	(0.016)	(0.010)	(0.016)
Bevölkerungsentwicklung	-0.081	-0.012	-0.067	-0.064	-0.119	-0.171
	(0.078)	(0.161)	(0.078)	(0.161)	(0.078)	(0.164)
Kommunalverschuldung	-1.395***	-0.653***	-1.356***	-0.794***	-1.422***	-0.783***
	(0.340)	(0.231)	(0.339)	(0.233)	(0.341)	(0.235)
Bundesland-Dummy	ü	ü	ü	ü	ü	ü
Konstante	0.125***	0.105***	0.126***	0.109***	0.127***	0.107***
	(0.005)	(0.009)	(0.005)	(0.009)	(0.005)	(0.009)
Observations	8,120	2,887	8,120	2,887	8,120	2,887
R-squared	0.801	0.856	0.803	0.858	0.801	0.851
Standard errors in parentheses
*** p<0.01, ** p<0.05, * p<0.1
